# Supplementary material for: A Shiga Toxin B-Subunit-Based Lectibody Boosts T Cell Cytotoxicity towards Gb3-Positive Cancer Cells
Source: Cells. 2023 Jul 20;12(14):1896. doi: 10.3390/cells12141896 (PMC10378424; doi:10.3390/cells12141896)
Supplement: Supplementary file 1 [file cells-12-01896-s001.zip]

Archive with 1 entries (1 files):
- cells-2406831-supplementary.pdf
